# Supplementary material for: Mediterranean Diet Adherence and Risk of Depressive Symptomatology in a French Population-Based Cohort of Older Adults
Source: Nutrients. 2022 Oct 4;14(19):4121. doi: 10.3390/nu14194121 (PMC9614601; doi:10.3390/nu14194121)
Supplement: Supplementary file 1 [file nutrients-14-04121-s001.zip]

Archive with 1 entries (1 files):
- nutrients-1942640-SI.pdf
